# Supplementary material for: Comparison of Erlotinib vs. Osimertinib for Advanced or Metastatic EGFR Mutation-Positive Non-Small-Cell Lung Cancer Without Prior Treatment: A Network Meta-Analysis
Source: Cancers (Basel). 2025 Jun 5;17(11):1895. doi: 10.3390/cancers17111895 (PMC12153769; doi:10.3390/cancers17111895)
Supplement: Supplementary file 1 [file cancers-17-01895-s001.zip]

Archive with 1 entries (1 files):
- cancers-3633542-supplementary.pdf
